# Supplementary material for: In silico identification of human microRNAs pointing centrin genes in Leishmania donovani: Considering the RNAi-mediated gene control
Source: Front Genet. 2024 Feb 8;14:1329339. doi: 10.3389/fgene.2023.1329339 (PMC10883313; doi:10.3389/fgene.2023.1329339)
Supplement: Supplementary file 1 [file Table2.xlsx]

## Sheet: Sheet1
KEGG term ID	term description	observed gene count	background gene count	strength	false discovery rate	matching proteins in your network (IDs)	matching proteins in your network (labels)
hsa00061	Fatty acid biosynthesis	2	17	1.61	0.0127	9606.ENSP00000339787,9606.ENSP00000422607	ACSL4,ACSL1
hsa01521	EGFR tyrosine kinase inhibitor resistance	8	78	1.55	1.96e-08	9606.ENSP00000263923,9606.ENSP00000264657,9606.ENSP00000267101,9606.ENSP00000269571,9606.ENSP00000361021,9606.ENSP00000362680,9606.ENSP00000381185,9606.ENSP00000478570	KDR,STAT3,ERBB3,ERBB2,PTEN,SRC,BCL2,VEGFA
hsa05219	Bladder cancer	4	41	1.53	0.00025	9606.ENSP00000269571,9606.ENSP00000345571,9606.ENSP00000362680,9606.ENSP00000478570	ERBB2,E2F1,SRC,VEGFA
hsa05212	Pancreatic cancer	6	73	1.46	4.66e-06	9606.ENSP00000262160,9606.ENSP00000264657,9606.ENSP00000269571,9606.ENSP00000341551,9606.ENSP00000345571,9606.ENSP00000478570	SMAD2,STAT3,ERBB2,SMAD4,E2F1,VEGFA
hsa04520	Adherens junction	5	67	1.42	7.12e-05	9606.ENSP00000269571,9606.ENSP00000341551,9606.ENSP00000362680,9606.ENSP00000462468,9606.ENSP00000463325	ERBB2,SMAD4,SRC,YES1,PTPRM
hsa05206	MicroRNAs in cancer	11	160	1.38	5.67e-10	9606.ENSP00000264657,9606.ENSP00000267101,9606.ENSP00000269571,9606.ENSP00000293379,9606.ENSP00000345571,9606.ENSP00000354487,9606.ENSP00000356042,9606.ENSP00000361021,9606.ENSP00000381185,9606.ENSP00000454157,9606.ENSP00000478570	STAT3,ERBB3,ERBB2,ITGA5,E2F1,ZEB1,EZR,PTEN,BCL2,ZEB2,VEGFA
hsa05215	Prostate cancer	6	96	1.34	1.88e-05	9606.ENSP00000269571,9606.ENSP00000345571,9606.ENSP00000354487,9606.ENSP00000361021,9606.ENSP00000363822,9606.ENSP00000381185	ERBB2,E2F1,ZEB1,PTEN,AR,BCL2
hsa01522	Endocrine resistance	5	95	1.26	0.00027	9606.ENSP00000269571,9606.ENSP00000300651,9606.ENSP00000345571,9606.ENSP00000362680,9606.ENSP00000381185	ERBB2,MED1,E2F1,SRC,BCL2
hsa04370	VEGF signaling pathway	3	57	1.26	0.009	9606.ENSP00000263923,9606.ENSP00000362680,9606.ENSP00000478570	KDR,SRC,VEGFA
hsa04933	AGE-RAGE signaling pathway in diabetic complications	5	98	1.25	0.00029	9606.ENSP00000262160,9606.ENSP00000264657,9606.ENSP00000341551,9606.ENSP00000381185,9606.ENSP00000478570	SMAD2,STAT3,SMAD4,BCL2,VEGFA
hsa05321	Inflammatory bowel disease	3	60	1.24	0.0098	9606.ENSP00000262160,9606.ENSP00000264657,9606.ENSP00000327025	SMAD2,STAT3,RORC
hsa04216	Ferroptosis	2	41	1.23	0.0474	9606.ENSP00000339787,9606.ENSP00000422607	ACSL4,ACSL1
hsa04066	HIF-1 signaling pathway	5	106	1.22	0.00039	9606.ENSP00000264657,9606.ENSP00000269571,9606.ENSP00000381185,9606.ENSP00000469686,9606.ENSP00000478570	STAT3,ERBB2,BCL2,EGLN2,VEGFA
hsa00071	Fatty acid degradation	2	42	1.22	0.0481	9606.ENSP00000339787,9606.ENSP00000422607	ACSL4,ACSL1
hsa05205	Proteoglycans in cancer	9	196	1.21	5.59e-07	9606.ENSP00000262160,9606.ENSP00000263923,9606.ENSP00000264657,9606.ENSP00000267101,9606.ENSP00000269571,9606.ENSP00000293379,9606.ENSP00000356042,9606.ENSP00000362680,9606.ENSP00000478570	SMAD2,KDR,STAT3,ERBB3,ERBB2,ITGA5,EZR,SRC,VEGFA
hsa04510	Focal adhesion	9	198	1.2	5.59e-07	9606.ENSP00000258341,9606.ENSP00000261937,9606.ENSP00000263923,9606.ENSP00000269571,9606.ENSP00000293379,9606.ENSP00000361021,9606.ENSP00000362680,9606.ENSP00000381185,9606.ENSP00000478570	LAMC1,FLT4,KDR,ERBB2,ITGA5,PTEN,SRC,BCL2,VEGFA
hsa04350	TGF-beta signaling pathway	4	91	1.19	0.0031	9606.ENSP00000262160,9606.ENSP00000341551,9606.ENSP00000398124,9606.ENSP00000426568	SMAD2,SMAD4,E2F5,SMAD1
hsa05223	Non-small cell lung cancer	3	68	1.19	0.0123	9606.ENSP00000264657,9606.ENSP00000269571,9606.ENSP00000345571	STAT3,ERBB2,E2F1
hsa05222	Small cell lung cancer	4	92	1.18	0.0031	9606.ENSP00000258341,9606.ENSP00000345571,9606.ENSP00000361021,9606.ENSP00000381185	LAMC1,E2F1,PTEN,BCL2
hsa04920	Adipocytokine signaling pathway	3	69	1.18	0.0123	9606.ENSP00000264657,9606.ENSP00000339787,9606.ENSP00000422607	STAT3,ACSL4,ACSL1
hsa04115	p53 signaling pathway	3	72	1.16	0.0127	9606.ENSP00000361021,9606.ENSP00000367545,9606.ENSP00000381185	PTEN,TP73,BCL2
hsa04390	Hippo signaling pathway	6	153	1.14	0.0002	9606.ENSP00000262160,9606.ENSP00000325074,9606.ENSP00000341551,9606.ENSP00000356954,9606.ENSP00000367545,9606.ENSP00000426568	SMAD2,PPP2R2A,SMAD4,CTGF,TP73,SMAD1
hsa04659	Th17 cell differentiation	4	101	1.14	0.0041	9606.ENSP00000262160,9606.ENSP00000264657,9606.ENSP00000327025,9606.ENSP00000341551	SMAD2,STAT3,RORC,SMAD4
hsa05210	Colorectal cancer	3	82	1.11	0.0163	9606.ENSP00000262160,9606.ENSP00000341551,9606.ENSP00000381185	SMAD2,SMAD4,BCL2
hsa04012	ErbB signaling pathway	3	83	1.1	0.0164	9606.ENSP00000267101,9606.ENSP00000269571,9606.ENSP00000362680	ERBB3,ERBB2,SRC
hsa05226	Gastric cancer	5	144	1.08	0.0015	9606.ENSP00000262160,9606.ENSP00000269571,9606.ENSP00000341551,9606.ENSP00000345571,9606.ENSP00000381185	SMAD2,ERBB2,SMAD4,E2F1,BCL2
hsa04110	Cell cycle	4	120	1.07	0.0069	9606.ENSP00000262160,9606.ENSP00000341551,9606.ENSP00000345571,9606.ENSP00000398124	SMAD2,SMAD4,E2F1,E2F5
hsa04151	PI3K-Akt signaling pathway	11	350	1.04	5.59e-07	9606.ENSP00000258341,9606.ENSP00000261937,9606.ENSP00000263923,9606.ENSP00000267101,9606.ENSP00000269571,9606.ENSP00000293379,9606.ENSP00000325074,9606.ENSP00000361021,9606.ENSP00000381185,9606.ENSP00000457991,9606.ENSP00000478570	LAMC1,FLT4,KDR,ERBB3,ERBB2,ITGA5,PPP2R2A,PTEN,BCL2,PHLPP2,VEGFA
hsa05161	Hepatitis B	5	159	1.04	0.0022	9606.ENSP00000264657,9606.ENSP00000341551,9606.ENSP00000345571,9606.ENSP00000362680,9606.ENSP00000381185	STAT3,SMAD4,E2F1,SRC,BCL2
hsa04068	FoxO signaling pathway	4	127	1.04	0.0081	9606.ENSP00000264657,9606.ENSP00000341551,9606.ENSP00000361021,9606.ENSP00000384371	STAT3,SMAD4,PTEN,BCL6
hsa04140	Autophagy - animal	4	130	1.03	0.0085	9606.ENSP00000345347,9606.ENSP00000348455,9606.ENSP00000361021,9606.ENSP00000381185	HMGB1,UVRAG,PTEN,BCL2
hsa05418	Fluid shear stress and atherosclerosis	4	130	1.03	0.0085	9606.ENSP00000263923,9606.ENSP00000362680,9606.ENSP00000381185,9606.ENSP00000478570	KDR,SRC,BCL2,VEGFA
hsa04550	Signaling pathways regulating pluripotency of stem cells	4	140	1	0.0098	9606.ENSP00000262160,9606.ENSP00000264657,9606.ENSP00000341551,9606.ENSP00000426568	SMAD2,STAT3,SMAD4,SMAD1
hsa05145	Toxoplasmosis	3	105	1	0.0284	9606.ENSP00000258341,9606.ENSP00000264657,9606.ENSP00000381185	LAMC1,STAT3,BCL2
hsa05224	Breast cancer	4	145	0.98	0.0104	9606.ENSP00000261937,9606.ENSP00000269571,9606.ENSP00000345571,9606.ENSP00000361021	FLT4,ERBB2,E2F1,PTEN
hsa04218	Cellular senescence	4	150	0.97	0.0113	9606.ENSP00000262160,9606.ENSP00000345571,9606.ENSP00000361021,9606.ENSP00000398124	SMAD2,E2F1,PTEN,E2F5
hsa04071	Sphingolipid signaling pathway	3	116	0.96	0.0356	9606.ENSP00000325074,9606.ENSP00000361021,9606.ENSP00000381185	PPP2R2A,PTEN,BCL2
hsa04530	Tight junction	4	156	0.95	0.0123	9606.ENSP00000269571,9606.ENSP00000325074,9606.ENSP00000356042,9606.ENSP00000362680	ERBB2,PPP2R2A,EZR,SRC
hsa05225	Hepatocellular carcinoma	4	160	0.94	0.0125	9606.ENSP00000262160,9606.ENSP00000341551,9606.ENSP00000345571,9606.ENSP00000361021	SMAD2,SMAD4,E2F1,PTEN
hsa05200	Pathways in cancer	12	517	0.91	1.38e-06	9606.ENSP00000258341,9606.ENSP00000261937,9606.ENSP00000262160,9606.ENSP00000264657,9606.ENSP00000269571,9606.ENSP00000341551,9606.ENSP00000345571,9606.ENSP00000361021,9606.ENSP00000363822,9606.ENSP00000381185,9606.ENSP00000469686,9606.ENSP00000478570	LAMC1,FLT4,SMAD2,STAT3,ERBB2,SMAD4,E2F1,PTEN,AR,BCL2,EGLN2,VEGFA
hsa05202	Transcriptional misregulation in cancer	4	171	0.91	0.0142	9606.ENSP00000354487,9606.ENSP00000360493,9606.ENSP00000384371,9606.ENSP00000426568	ZEB1,RUNX2,BCL6,SMAD1
hsa04926	Relaxin signaling pathway	3	128	0.91	0.0455	9606.ENSP00000262160,9606.ENSP00000362680,9606.ENSP00000478570	SMAD2,SRC,VEGFA
hsa04371	Apelin signaling pathway	3	131	0.9	0.0474	9606.ENSP00000262160,9606.ENSP00000341551,9606.ENSP00000356954	SMAD2,SMAD4,CTGF
hsa05167	Kaposi sarcoma-associated herpesvirus infection	4	187	0.87	0.0181	9606.ENSP00000264657,9606.ENSP00000345571,9606.ENSP00000362680,9606.ENSP00000478570	STAT3,E2F1,SRC,VEGFA
hsa04015	Rap1 signaling pathway	4	202	0.84	0.0232	9606.ENSP00000261937,9606.ENSP00000263923,9606.ENSP00000362680,9606.ENSP00000478570	FLT4,KDR,SRC,VEGFA
hsa05166	Human T-cell leukemia virus 1 infection	4	211	0.82	0.0264	9606.ENSP00000262160,9606.ENSP00000341551,9606.ENSP00000345571,9606.ENSP00000361021	SMAD2,SMAD4,E2F1,PTEN
hsa05165	Human papillomavirus infection	6	325	0.81	0.0059	9606.ENSP00000258341,9606.ENSP00000293379,9606.ENSP00000325074,9606.ENSP00000345571,9606.ENSP00000361021,9606.ENSP00000478570	LAMC1,ITGA5,PPP2R2A,E2F1,PTEN,VEGFA
hsa05163	Human cytomegalovirus infection	4	218	0.81	0.0284	9606.ENSP00000264657,9606.ENSP00000345571,9606.ENSP00000362680,9606.ENSP00000478570	STAT3,E2F1,SRC,VEGFA
hsa04010	MAPK signaling pathway	5	288	0.78	0.0137	9606.ENSP00000261937,9606.ENSP00000263923,9606.ENSP00000267101,9606.ENSP00000269571,9606.ENSP00000478570	FLT4,KDR,ERBB3,ERBB2,VEGFA
		230	6746
