# Supplementary material for: In silico identification of human microRNAs pointing centrin genes in Leishmania donovani: Considering the RNAi-mediated gene control
Source: Front Genet. 2024 Feb 8;14:1329339. doi: 10.3389/fgene.2023.1329339 (PMC10883313; doi:10.3389/fgene.2023.1329339)
Supplement: Supplementary file 2 [file Table1.xlsx]

## Sheet: Sheet1
GO term ID	term description	observed gene count	background gene count	strength	false discovery rate	matching proteins in your network (IDs)	matching proteins in your network (labels)
GO:0005515	Protein binding	44	7026	0.34	2.92e-07	9606.ENSP00000053867,9606.ENSP00000243077,9606.ENSP00000261937,9606.ENSP00000262160,9606.ENSP00000262238,9606.ENSP00000263923,9606.ENSP00000264657,9606.ENSP00000267101,9606.ENSP00000269571,9606.ENSP00000293379,9606.ENSP00000298229,9606.ENSP00000298910,9606.ENSP00000300651,9606.ENSP00000325074,9606.ENSP00000327025,9606.ENSP00000341551,9606.ENSP00000345347,9606.ENSP00000345571,9606.ENSP00000348455,…	GRN,LRP1,FLT4,SMAD2,YY1,KDR,STAT3,ERBB3,ERBB2,ITGA5,INPPL1,LRRK2,MED1,PPP2R2A,RORC,SMAD4,HMGB1,E2F1,UVRAG,TOMM20,ESRRG,CENPF,EZR,CTGF,LMNA,HMGB3,RUNX2,PTEN,TCEAL1,SRC,AR,TP73,IL24,PDCD10,BCL2,BCL6,E2F5,CYR61,SMAD1,IL32,ZEB2,YES1,PTPRM,VEGFA
GO:0008134	Transcription factor binding	15	672	0.89	8.67e-07	9606.ENSP00000262160,9606.ENSP00000264657,9606.ENSP00000300651,9606.ENSP00000327025,9606.ENSP00000341551,9606.ENSP00000345347,9606.ENSP00000345571,9606.ENSP00000355922,9606.ENSP00000359393,9606.ENSP00000360493,9606.ENSP00000362680,9606.ENSP00000363822,9606.ENSP00000367545,9606.ENSP00000381185,9606.ENSP00000398124	SMAD2,STAT3,MED1,RORC,SMAD4,HMGB1,E2F1,CENPF,HMGB3,RUNX2,SRC,AR,TP73,BCL2,E2F5
GO:0043565	Sequence-specific dna binding	19	1331	0.7	2.85e-06	9606.ENSP00000262160,9606.ENSP00000262238,9606.ENSP00000264657,9606.ENSP00000300651,9606.ENSP00000327025,9606.ENSP00000341551,9606.ENSP00000345347,9606.ENSP00000345571,9606.ENSP00000354487,9606.ENSP00000355904,9606.ENSP00000360493,9606.ENSP00000363822,9606.ENSP00000367545,9606.ENSP00000381185,9606.ENSP00000384371,9606.ENSP00000398124,9606.ENSP00000401112,9606.ENSP00000426568,9606.ENSP00000454157	SMAD2,YY1,STAT3,MED1,RORC,SMAD4,HMGB1,E2F1,ZEB1,ESRRG,RUNX2,AR,TP73,BCL2,BCL6,E2F5,SATB2,SMAD1,ZEB2
GO:0001216	DNA-binding transcription activator activity	12	452	0.97	4.67e-06	9606.ENSP00000262160,9606.ENSP00000264657,9606.ENSP00000341551,9606.ENSP00000345571,9606.ENSP00000355904,9606.ENSP00000360493,9606.ENSP00000363822,9606.ENSP00000367545,9606.ENSP00000398124,9606.ENSP00000401112,9606.ENSP00000426568,9606.ENSP00000454157	SMAD2,STAT3,SMAD4,E2F1,ESRRG,RUNX2,AR,TP73,E2F5,SATB2,SMAD1,ZEB2
GO:0098772	Molecular function regulator	29	3422	0.47	4.67e-06	9606.ENSP00000053867,9606.ENSP00000262160,9606.ENSP00000262238,9606.ENSP00000264657,9606.ENSP00000267101,9606.ENSP00000298910,9606.ENSP00000300651,9606.ENSP00000325074,9606.ENSP00000327025,9606.ENSP00000341551,9606.ENSP00000345347,9606.ENSP00000345571,9606.ENSP00000354487,9606.ENSP00000355904,9606.ENSP00000356954,9606.ENSP00000360493,9606.ENSP00000361708,9606.ENSP00000363822,9606.ENSP00000367545,…	GRN,SMAD2,YY1,STAT3,ERBB3,LRRK2,MED1,PPP2R2A,RORC,SMAD4,HMGB1,E2F1,ZEB1,ESRRG,CTGF,RUNX2,TCEAL1,AR,TP73,IL24,BCL2,BCL6,E2F5,SATB2,SMAD1,IL32,CCNJ,ZEB2,VEGFA
GO:0000987	Cis-regulatory region sequence-specific dna binding	14	701	0.84	4.86e-06	9606.ENSP00000262160,9606.ENSP00000262238,9606.ENSP00000264657,9606.ENSP00000300651,9606.ENSP00000327025,9606.ENSP00000341551,9606.ENSP00000345571,9606.ENSP00000354487,9606.ENSP00000360493,9606.ENSP00000363822,9606.ENSP00000367545,9606.ENSP00000384371,9606.ENSP00000401112,9606.ENSP00000426568	SMAD2,YY1,STAT3,MED1,RORC,SMAD4,E2F1,ZEB1,RUNX2,AR,TP73,BCL6,SATB2,SMAD1
GO:0003690	Double-stranded dna binding	17	1156	0.71	6.96e-06	9606.ENSP00000262160,9606.ENSP00000262238,9606.ENSP00000264657,9606.ENSP00000300651,9606.ENSP00000327025,9606.ENSP00000341551,9606.ENSP00000345347,9606.ENSP00000345571,9606.ENSP00000354487,9606.ENSP00000355904,9606.ENSP00000359393,9606.ENSP00000360493,9606.ENSP00000363822,9606.ENSP00000367545,9606.ENSP00000384371,9606.ENSP00000401112,9606.ENSP00000426568	SMAD2,YY1,STAT3,MED1,RORC,SMAD4,HMGB1,E2F1,ZEB1,ESRRG,HMGB3,RUNX2,AR,TP73,BCL6,SATB2,SMAD1
GO:0000976	Transcription regulatory region sequence-specific dna binding	16	1028	0.74	7.63e-06	9606.ENSP00000262160,9606.ENSP00000262238,9606.ENSP00000264657,9606.ENSP00000300651,9606.ENSP00000327025,9606.ENSP00000341551,9606.ENSP00000345347,9606.ENSP00000345571,9606.ENSP00000354487,9606.ENSP00000355904,9606.ENSP00000360493,9606.ENSP00000363822,9606.ENSP00000367545,9606.ENSP00000384371,9606.ENSP00000401112,9606.ENSP00000426568	SMAD2,YY1,STAT3,MED1,RORC,SMAD4,HMGB1,E2F1,ZEB1,ESRRG,RUNX2,AR,TP73,BCL6,SATB2,SMAD1
GO:0000981	DNA-binding transcription factor activity, RNA polymerase II-specific	16	1022	0.74	7.63e-06	9606.ENSP00000262160,9606.ENSP00000262238,9606.ENSP00000264657,9606.ENSP00000327025,9606.ENSP00000341551,9606.ENSP00000345571,9606.ENSP00000354487,9606.ENSP00000355904,9606.ENSP00000360493,9606.ENSP00000363822,9606.ENSP00000367545,9606.ENSP00000384371,9606.ENSP00000398124,9606.ENSP00000401112,9606.ENSP00000426568,9606.ENSP00000454157	SMAD2,YY1,STAT3,RORC,SMAD4,E2F1,ZEB1,ESRRG,RUNX2,AR,TP73,BCL6,E2F5,SATB2,SMAD1,ZEB2
GO:0003700	DNA-binding transcription factor activity	17	1238	0.68	1.1e-05	9606.ENSP00000262160,9606.ENSP00000262238,9606.ENSP00000264657,9606.ENSP00000327025,9606.ENSP00000341551,9606.ENSP00000345571,9606.ENSP00000354487,9606.ENSP00000355904,9606.ENSP00000360493,9606.ENSP00000361708,9606.ENSP00000363822,9606.ENSP00000367545,9606.ENSP00000384371,9606.ENSP00000398124,9606.ENSP00000401112,9606.ENSP00000426568,9606.ENSP00000454157	SMAD2,YY1,STAT3,RORC,SMAD4,E2F1,ZEB1,ESRRG,RUNX2,TCEAL1,AR,TP73,BCL6,E2F5,SATB2,SMAD1,ZEB2
GO:0005102	Signaling receptor binding	19	1581	0.62	1.1e-05	9606.ENSP00000053867,9606.ENSP00000243077,9606.ENSP00000262160,9606.ENSP00000263923,9606.ENSP00000264657,9606.ENSP00000267101,9606.ENSP00000269571,9606.ENSP00000293379,9606.ENSP00000300651,9606.ENSP00000345347,9606.ENSP00000356954,9606.ENSP00000361021,9606.ENSP00000362680,9606.ENSP00000363822,9606.ENSP00000375795,9606.ENSP00000398736,9606.ENSP00000432218,9606.ENSP00000462468,9606.ENSP00000478570	GRN,LRP1,SMAD2,KDR,STAT3,ERBB3,ERBB2,ITGA5,MED1,HMGB1,CTGF,PTEN,SRC,AR,IL24,CYR61,IL32,YES1,VEGFA
GO:0000978	RNA polymerase II cis-regulatory region sequence-specific DNA binding	13	672	0.83	1.12e-05	9606.ENSP00000262160,9606.ENSP00000262238,9606.ENSP00000264657,9606.ENSP00000300651,9606.ENSP00000327025,9606.ENSP00000341551,9606.ENSP00000354487,9606.ENSP00000360493,9606.ENSP00000363822,9606.ENSP00000367545,9606.ENSP00000384371,9606.ENSP00000401112,9606.ENSP00000426568	SMAD2,YY1,STAT3,MED1,RORC,SMAD4,ZEB1,RUNX2,AR,TP73,BCL6,SATB2,SMAD1
GO:0140110	Transcription regulator activity	19	1657	0.6	1.91e-05	9606.ENSP00000262160,9606.ENSP00000262238,9606.ENSP00000264657,9606.ENSP00000300651,9606.ENSP00000327025,9606.ENSP00000341551,9606.ENSP00000345347,9606.ENSP00000345571,9606.ENSP00000354487,9606.ENSP00000355904,9606.ENSP00000360493,9606.ENSP00000361708,9606.ENSP00000363822,9606.ENSP00000367545,9606.ENSP00000384371,9606.ENSP00000398124,9606.ENSP00000401112,9606.ENSP00000426568,9606.ENSP00000454157	SMAD2,YY1,STAT3,MED1,RORC,SMAD4,HMGB1,E2F1,ZEB1,ESRRG,RUNX2,TCEAL1,AR,TP73,BCL6,E2F5,SATB2,SMAD1,ZEB2
GO:0000977	RNA polymerase II transcription regulatory region sequence-specific DNA binding	14	878	0.75	2.87e-05	9606.ENSP00000262160,9606.ENSP00000262238,9606.ENSP00000264657,9606.ENSP00000300651,9606.ENSP00000327025,9606.ENSP00000341551,9606.ENSP00000354487,9606.ENSP00000355904,9606.ENSP00000360493,9606.ENSP00000363822,9606.ENSP00000367545,9606.ENSP00000384371,9606.ENSP00000401112,9606.ENSP00000426568	SMAD2,YY1,STAT3,MED1,RORC,SMAD4,ZEB1,ESRRG,RUNX2,AR,TP73,BCL6,SATB2,SMAD1
GO:0001228	DNA-binding transcription activator activity, RNA polymerase II-specific	10	449	0.89	0.00011	9606.ENSP00000262160,9606.ENSP00000264657,9606.ENSP00000341551,9606.ENSP00000355904,9606.ENSP00000360493,9606.ENSP00000363822,9606.ENSP00000367545,9606.ENSP00000401112,9606.ENSP00000426568,9606.ENSP00000454157	SMAD2,STAT3,SMAD4,ESRRG,RUNX2,AR,TP73,SATB2,SMAD1,ZEB2
GO:0005488	Binding	52	12516	0.16	0.00011	9606.ENSP00000053867,9606.ENSP00000243077,9606.ENSP00000261937,9606.ENSP00000262160,9606.ENSP00000262238,9606.ENSP00000263923,9606.ENSP00000264657,9606.ENSP00000267101,9606.ENSP00000269571,9606.ENSP00000293379,9606.ENSP00000298229,9606.ENSP00000298910,9606.ENSP00000300651,9606.ENSP00000324122,9606.ENSP00000325074,9606.ENSP00000327025,9606.ENSP00000339787,9606.ENSP00000341551,9606.ENSP00000345347,…	GRN,LRP1,FLT4,SMAD2,YY1,KDR,STAT3,ERBB3,ERBB2,ITGA5,INPPL1,LRRK2,MED1,PRPF31,PPP2R2A,RORC,ACSL4,SMAD4,HMGB1,E2F1,UVRAG,ZEB1,TOMM20,ESRRG,CENPF,EZR,CTGF,KCNJ10,LMNA,HMGB3,RUNX2,PTEN,TCEAL1,SRC,AR,TP73,IL24,PDCD10,BCL2,BCL6,E2F5,CYR61,SATB2,ACSL1,SMAD1,IL32,ZEB2,PHLPP2,YES1,PTPRM,EGLN2,VEGFA
GO:0019904	Protein domain specific binding	12	716	0.77	0.00013	9606.ENSP00000262160,9606.ENSP00000298229,9606.ENSP00000300651,9606.ENSP00000348455,9606.ENSP00000355904,9606.ENSP00000356042,9606.ENSP00000360493,9606.ENSP00000361021,9606.ENSP00000361708,9606.ENSP00000362680,9606.ENSP00000363822,9606.ENSP00000381185	SMAD2,INPPL1,MED1,UVRAG,ESRRG,EZR,RUNX2,PTEN,TCEAL1,SRC,AR,BCL2
GO:0044877	Protein-containing complex binding	15	1216	0.63	0.00019	9606.ENSP00000243077,9606.ENSP00000263923,9606.ENSP00000293379,9606.ENSP00000298910,9606.ENSP00000300651,9606.ENSP00000324122,9606.ENSP00000325074,9606.ENSP00000341551,9606.ENSP00000345347,9606.ENSP00000355922,9606.ENSP00000356042,9606.ENSP00000356954,9606.ENSP00000361021,9606.ENSP00000362680,9606.ENSP00000398736	LRP1,KDR,ITGA5,LRRK2,MED1,PRPF31,PPP2R2A,SMAD4,HMGB1,CENPF,EZR,CTGF,PTEN,SRC,CYR61
GO:1901363	Heterocyclic compound binding	34	5831	0.31	0.00026	9606.ENSP00000053867,9606.ENSP00000243077,9606.ENSP00000261937,9606.ENSP00000262160,9606.ENSP00000262238,9606.ENSP00000263923,9606.ENSP00000264657,9606.ENSP00000267101,9606.ENSP00000269571,9606.ENSP00000298910,9606.ENSP00000300651,9606.ENSP00000324122,9606.ENSP00000327025,9606.ENSP00000339787,9606.ENSP00000341551,9606.ENSP00000345347,9606.ENSP00000345571,9606.ENSP00000354487,9606.ENSP00000355904,…	GRN,LRP1,FLT4,SMAD2,YY1,KDR,STAT3,ERBB3,ERBB2,LRRK2,MED1,PRPF31,RORC,ACSL4,SMAD4,HMGB1,E2F1,ZEB1,ESRRG,EZR,KCNJ10,HMGB3,RUNX2,SRC,AR,TP73,BCL2,BCL6,E2F5,SATB2,ACSL1,SMAD1,ZEB2,YES1
GO:0097159	Organic cyclic compound binding	34	5916	0.3	0.00035	9606.ENSP00000053867,9606.ENSP00000243077,9606.ENSP00000261937,9606.ENSP00000262160,9606.ENSP00000262238,9606.ENSP00000263923,9606.ENSP00000264657,9606.ENSP00000267101,9606.ENSP00000269571,9606.ENSP00000298910,9606.ENSP00000300651,9606.ENSP00000324122,9606.ENSP00000327025,9606.ENSP00000339787,9606.ENSP00000341551,9606.ENSP00000345347,9606.ENSP00000345571,9606.ENSP00000354487,9606.ENSP00000355904,…	GRN,LRP1,FLT4,SMAD2,YY1,KDR,STAT3,ERBB3,ERBB2,LRRK2,MED1,PRPF31,RORC,ACSL4,SMAD4,HMGB1,E2F1,ZEB1,ESRRG,EZR,KCNJ10,HMGB3,RUNX2,SRC,AR,TP73,BCL2,BCL6,E2F5,SATB2,ACSL1,SMAD1,ZEB2,YES1
GO:0004713	Protein tyrosine kinase activity	6	137	1.18	0.00045	9606.ENSP00000261937,9606.ENSP00000263923,9606.ENSP00000267101,9606.ENSP00000269571,9606.ENSP00000362680,9606.ENSP00000462468	FLT4,KDR,ERBB3,ERBB2,SRC,YES1
GO:0042802	Identical protein binding	18	1896	0.52	0.00045	9606.ENSP00000261937,9606.ENSP00000263923,9606.ENSP00000264657,9606.ENSP00000267101,9606.ENSP00000269571,9606.ENSP00000298910,9606.ENSP00000341551,9606.ENSP00000355922,9606.ENSP00000356042,9606.ENSP00000357283,9606.ENSP00000361021,9606.ENSP00000367545,9606.ENSP00000376506,9606.ENSP00000381185,9606.ENSP00000384371,9606.ENSP00000426568,9606.ENSP00000463325,9606.ENSP00000478570	FLT4,KDR,STAT3,ERBB3,ERBB2,LRRK2,SMAD4,CENPF,EZR,LMNA,PTEN,TP73,PDCD10,BCL2,BCL6,SMAD1,PTPRM,VEGFA
GO:0046332	SMAD binding	5	75	1.37	0.00045	9606.ENSP00000262160,9606.ENSP00000262238,9606.ENSP00000341551,9606.ENSP00000426568,9606.ENSP00000454157	SMAD2,YY1,SMAD4,SMAD1,ZEB2
GO:0003682	Chromatin binding	10	570	0.79	0.0006	9606.ENSP00000262160,9606.ENSP00000264657,9606.ENSP00000300651,9606.ENSP00000341551,9606.ENSP00000354487,9606.ENSP00000355922,9606.ENSP00000360493,9606.ENSP00000363822,9606.ENSP00000384371,9606.ENSP00000401112	SMAD2,STAT3,MED1,SMAD4,ZEB1,CENPF,RUNX2,AR,BCL6,SATB2
GO:0005178	Integrin binding	6	147	1.15	0.0006	9606.ENSP00000263923,9606.ENSP00000293379,9606.ENSP00000345347,9606.ENSP00000356954,9606.ENSP00000362680,9606.ENSP00000398736	KDR,ITGA5,HMGB1,CTGF,SRC,CYR61
GO:0000400	Four-way junction dna binding	3	10	2.02	0.00071	9606.ENSP00000262238,9606.ENSP00000345347,9606.ENSP00000359393	YY1,HMGB1,HMGB3
GO:0070878	Primary mirna binding	3	10	2.02	0.00071	9606.ENSP00000262160,9606.ENSP00000264657,9606.ENSP00000426568	SMAD2,STAT3,SMAD1
GO:0070411	I-SMAD binding	3	11	1.98	0.00085	9606.ENSP00000262160,9606.ENSP00000341551,9606.ENSP00000426568	SMAD2,SMAD4,SMAD1
GO:0019899	Enzyme binding	19	2239	0.47	0.00087	9606.ENSP00000243077,9606.ENSP00000261937,9606.ENSP00000262160,9606.ENSP00000264657,9606.ENSP00000267101,9606.ENSP00000269571,9606.ENSP00000298910,9606.ENSP00000325074,9606.ENSP00000345347,9606.ENSP00000345571,9606.ENSP00000356042,9606.ENSP00000361021,9606.ENSP00000362680,9606.ENSP00000363822,9606.ENSP00000367545,9606.ENSP00000376506,9606.ENSP00000381185,9606.ENSP00000426568,9606.ENSP00000462468	LRP1,FLT4,SMAD2,STAT3,ERBB3,ERBB2,LRRK2,PPP2R2A,HMGB1,E2F1,EZR,PTEN,SRC,AR,TP73,PDCD10,BCL2,SMAD1,YES1
GO:0003677	DNA binding	20	2470	0.45	0.0009	9606.ENSP00000262160,9606.ENSP00000262238,9606.ENSP00000264657,9606.ENSP00000300651,9606.ENSP00000327025,9606.ENSP00000341551,9606.ENSP00000345347,9606.ENSP00000345571,9606.ENSP00000354487,9606.ENSP00000355904,9606.ENSP00000359393,9606.ENSP00000360493,9606.ENSP00000363822,9606.ENSP00000367545,9606.ENSP00000381185,9606.ENSP00000384371,9606.ENSP00000398124,9606.ENSP00000401112,9606.ENSP00000426568,…	SMAD2,YY1,STAT3,MED1,RORC,SMAD4,HMGB1,E2F1,ZEB1,ESRRG,HMGB3,RUNX2,AR,TP73,BCL2,BCL6,E2F5,SATB2,SMAD1,ZEB2
GO:0004879	Nuclear receptor activity	4	48	1.46	0.0014	9606.ENSP00000264657,9606.ENSP00000327025,9606.ENSP00000355904,9606.ENSP00000363822	STAT3,RORC,ESRRG,AR
GO:0005161	Platelet-derived growth factor receptor binding	3	15	1.84	0.0016	9606.ENSP00000293379,9606.ENSP00000361021,9606.ENSP00000478570	ITGA5,PTEN,VEGFA
GO:0019902	Phosphatase binding	6	194	1.03	0.002	9606.ENSP00000261937,9606.ENSP00000262160,9606.ENSP00000264657,9606.ENSP00000269571,9606.ENSP00000325074,9606.ENSP00000381185	FLT4,SMAD2,STAT3,ERBB2,PPP2R2A,BCL2
GO:0046983	Protein dimerization activity	12	1037	0.61	0.0028	9606.ENSP00000261937,9606.ENSP00000264657,9606.ENSP00000267101,9606.ENSP00000269571,9606.ENSP00000298910,9606.ENSP00000341551,9606.ENSP00000345571,9606.ENSP00000355922,9606.ENSP00000376506,9606.ENSP00000381185,9606.ENSP00000398124,9606.ENSP00000478570	FLT4,STAT3,ERBB3,ERBB2,LRRK2,SMAD4,E2F1,CENPF,PDCD10,BCL2,E2F5,VEGFA
GO:0004714	Transmembrane receptor protein tyrosine kinase activity	4	63	1.35	0.0034	9606.ENSP00000261937,9606.ENSP00000263923,9606.ENSP00000267101,9606.ENSP00000269571	FLT4,KDR,ERBB3,ERBB2
GO:0019838	Growth factor binding	5	136	1.11	0.0042	9606.ENSP00000261937,9606.ENSP00000263923,9606.ENSP00000267101,9606.ENSP00000356954,9606.ENSP00000398736	FLT4,KDR,ERBB3,CTGF,CYR61
GO:0070412	R-SMAD binding	3	23	1.66	0.0044	9606.ENSP00000262160,9606.ENSP00000341551,9606.ENSP00000454157	SMAD2,SMAD4,ZEB2
GO:0070851	Growth factor receptor binding	5	138	1.1	0.0044	9606.ENSP00000293379,9606.ENSP00000361021,9606.ENSP00000362680,9606.ENSP00000462468,9606.ENSP00000478570	ITGA5,PTEN,SRC,YES1,VEGFA
GO:0070491	Repressing transcription factor binding	4	73	1.28	0.0053	9606.ENSP00000264657,9606.ENSP00000345347,9606.ENSP00000360493,9606.ENSP00000381185	STAT3,HMGB1,RUNX2,BCL2
GO:0019903	Protein phosphatase binding	5	149	1.07	0.0058	9606.ENSP00000261937,9606.ENSP00000264657,9606.ENSP00000269571,9606.ENSP00000325074,9606.ENSP00000381185	FLT4,STAT3,ERBB2,PPP2R2A,BCL2
GO:0140297	DNA-binding transcription factor binding	7	366	0.82	0.0065	9606.ENSP00000262160,9606.ENSP00000264657,9606.ENSP00000300651,9606.ENSP00000345347,9606.ENSP00000360493,9606.ENSP00000362680,9606.ENSP00000381185	SMAD2,STAT3,MED1,HMGB1,RUNX2,SRC,BCL2
GO:0003676	Nucleic acid binding	24	3947	0.33	0.007	9606.ENSP00000053867,9606.ENSP00000243077,9606.ENSP00000262160,9606.ENSP00000262238,9606.ENSP00000264657,9606.ENSP00000300651,9606.ENSP00000324122,9606.ENSP00000327025,9606.ENSP00000341551,9606.ENSP00000345347,9606.ENSP00000345571,9606.ENSP00000354487,9606.ENSP00000355904,9606.ENSP00000356042,9606.ENSP00000359393,9606.ENSP00000360493,9606.ENSP00000363822,9606.ENSP00000367545,9606.ENSP00000381185,…	GRN,LRP1,SMAD2,YY1,STAT3,MED1,PRPF31,RORC,SMAD4,HMGB1,E2F1,ZEB1,ESRRG,EZR,HMGB3,RUNX2,AR,TP73,BCL2,BCL6,E2F5,SATB2,SMAD1,ZEB2
GO:0050839	Cell adhesion molecule binding	8	538	0.72	0.0101	9606.ENSP00000263923,9606.ENSP00000293379,9606.ENSP00000345347,9606.ENSP00000356042,9606.ENSP00000356954,9606.ENSP00000362680,9606.ENSP00000398736,9606.ENSP00000463325	KDR,ITGA5,HMGB1,EZR,CTGF,SRC,CYR61,PTPRM
GO:0043125	ErbB-3 class receptor binding	2	5	2.15	0.011	9606.ENSP00000267101,9606.ENSP00000269571	ERBB3,ERBB2
GO:0005021	Vascular endothelial growth factor-activated receptor activity	2	7	2	0.0184	9606.ENSP00000261937,9606.ENSP00000263923	FLT4,KDR
GO:0008022	Protein c-terminus binding	5	199	0.94	0.0184	9606.ENSP00000269571,9606.ENSP00000355922,9606.ENSP00000356042,9606.ENSP00000356954,9606.ENSP00000362680	ERBB2,CENPF,EZR,CTGF,SRC
GO:0038085	Vascular endothelial growth factor binding	2	7	2	0.0184	9606.ENSP00000261937,9606.ENSP00000263923	FLT4,KDR
GO:0097367	Carbohydrate derivative binding	16	2226	0.4	0.0232	9606.ENSP00000243077,9606.ENSP00000261937,9606.ENSP00000263923,9606.ENSP00000267101,9606.ENSP00000269571,9606.ENSP00000298910,9606.ENSP00000339787,9606.ENSP00000345347,9606.ENSP00000356954,9606.ENSP00000357068,9606.ENSP00000360493,9606.ENSP00000362680,9606.ENSP00000398736,9606.ENSP00000422607,9606.ENSP00000462468,9606.ENSP00000478570	LRP1,FLT4,KDR,ERBB3,ERBB2,LRRK2,ACSL4,HMGB1,CTGF,KCNJ10,RUNX2,SRC,CYR61,ACSL1,YES1,VEGFA
GO:0043184	Vascular endothelial growth factor receptor 2 binding	2	9	1.89	0.0259	9606.ENSP00000293379,9606.ENSP00000478570	ITGA5,VEGFA
GO:0102391	decanoate-CoA ligase activity	2	10	1.84	0.0305	9606.ENSP00000339787,9606.ENSP00000422607	ACSL4,ACSL1
GO:0019901	Protein kinase binding	8	653	0.63	0.0313	9606.ENSP00000264657,9606.ENSP00000345571,9606.ENSP00000356042,9606.ENSP00000361021,9606.ENSP00000362680,9606.ENSP00000367545,9606.ENSP00000376506,9606.ENSP00000426568	STAT3,E2F1,EZR,PTEN,SRC,TP73,PDCD10,SMAD1
GO:0043167	Ion binding	30	6188	0.23	0.0314	9606.ENSP00000243077,9606.ENSP00000261937,9606.ENSP00000262160,9606.ENSP00000262238,9606.ENSP00000263923,9606.ENSP00000267101,9606.ENSP00000269571,9606.ENSP00000293379,9606.ENSP00000298910,9606.ENSP00000327025,9606.ENSP00000339787,9606.ENSP00000341551,9606.ENSP00000345347,9606.ENSP00000354487,9606.ENSP00000355904,9606.ENSP00000356954,9606.ENSP00000357068,9606.ENSP00000360493,9606.ENSP00000362680,…	LRP1,FLT4,SMAD2,YY1,KDR,ERBB3,ERBB2,ITGA5,LRRK2,RORC,ACSL4,SMAD4,HMGB1,ZEB1,ESRRG,CTGF,KCNJ10,RUNX2,SRC,AR,TP73,BCL6,CYR61,ACSL1,SMAD1,ZEB2,PHLPP2,YES1,EGLN2,VEGFA
GO:0005125	Cytokine activity	5	233	0.87	0.0324	9606.ENSP00000053867,9606.ENSP00000345347,9606.ENSP00000375795,9606.ENSP00000432218,9606.ENSP00000478570	GRN,HMGB1,IL24,IL32,VEGFA
GO:0043168	Anion binding	18	2805	0.35	0.0324	9606.ENSP00000243077,9606.ENSP00000261937,9606.ENSP00000263923,9606.ENSP00000267101,9606.ENSP00000269571,9606.ENSP00000298910,9606.ENSP00000339787,9606.ENSP00000341551,9606.ENSP00000345347,9606.ENSP00000356954,9606.ENSP00000357068,9606.ENSP00000360493,9606.ENSP00000362680,9606.ENSP00000398736,9606.ENSP00000422607,9606.ENSP00000462468,9606.ENSP00000469686,9606.ENSP00000478570	LRP1,FLT4,KDR,ERBB3,ERBB2,LRRK2,ACSL4,SMAD4,HMGB1,CTGF,KCNJ10,RUNX2,SRC,CYR61,ACSL1,YES1,EGLN2,VEGFA
GO:0047676	arachidonate-CoA ligase activity	2	11	1.8	0.033	9606.ENSP00000339787,9606.ENSP00000422607	ACSL4,ACSL1
GO:0070410	co-SMAD binding	2	11	1.8	0.033	9606.ENSP00000262160,9606.ENSP00000426568	SMAD2,SMAD1
GO:0042803	Protein homodimerization activity	8	673	0.62	0.0338	9606.ENSP00000261937,9606.ENSP00000264657,9606.ENSP00000298910,9606.ENSP00000341551,9606.ENSP00000355922,9606.ENSP00000376506,9606.ENSP00000381185,9606.ENSP00000478570	FLT4,STAT3,LRRK2,SMAD4,CENPF,PDCD10,BCL2,VEGFA
GO:0004467	Long-chain fatty acid-coa ligase activity	2	13	1.73	0.0415	9606.ENSP00000339787,9606.ENSP00000422607	ACSL4,ACSL1
GO:0001227	DNA-binding transcription repressor activity, RNA polymerase II-specific	5	260	0.83	0.0466	9606.ENSP00000262238,9606.ENSP00000327025,9606.ENSP00000354487,9606.ENSP00000384371,9606.ENSP00000454157	YY1,RORC,ZEB1,BCL6,ZEB2
GO:1901681	Sulfur compound binding	5	262	0.82	0.0466	9606.ENSP00000243077,9606.ENSP00000341551,9606.ENSP00000356954,9606.ENSP00000398736,9606.ENSP00000478570	LRP1,SMAD4,CTGF,CYR61,VEGFA
